# Supplementary material for: Biogenic Amine Sensing Based on Rosamine a N-Methylpyridinium Derivative Supported on Silica Materials from Rice Husk
Source: Sensors (Basel). 2022 Dec 7;22(24):9573. doi: 10.3390/s22249573 (PMC9784884; doi:10.3390/s22249573)
Supplement: Supplementary file 1 [file sensors-22-09573-s001.zip]

Archive with 3 entries (3 files):
- Supplementary Materials.pdf
- Video S1_Putrescine sensing.mp4
- Video S2_Reversibility.mp4
